# Supplementary material for: Evidence certainty in neonatology—a meta-epidemiological analysis of Cochrane reviews
Source: Eur J Pediatr. 2025 Feb 11;184(2):191. doi: 10.1007/s00431-025-06023-w (PMC11814034; doi:10.1007/s00431-025-06023-w)
Supplement: Supplementary file 1 — Supplementary file1 (XLSX 73 KB) [file 431_2025_6023_MOESM1_ESM.xlsx]

## Sheet: Sheet1
#	Author(s)	Title	Source	Year	DOI	Termstatus	Patients	Intervention categorized	Intervention	Comparator	Outcome	Outcome cat	N of studies	N of patients	Effect estimate	GRADE
1	Delgado Paramo, L; Bronnert, A; Lin, L; Bloomfield, FH; Muelbert, M; Harding, JE	Exposure to the smell and taste of milk to accelerate feeding in preterm infants	Cochrane Database of Systematic Reviews	2024	10.1002/14651858.CD013038.pub3	preterm	preterm infants	feeding	exposure to smell and taste of milk with tube feeds	no exposure to smell and taste of milk with tube feeds	Time to reach full sucking feeds	subjective	3	663	MD 1.07 days fewer (2.63 fewer to 0.5 more)	very low
						preterm		feeding			Duration of parenteral nutrition	subjective	3	977	MD 0.23 days fewer (0.24 fewer to 0.71 more)	low
						preterm		feeding			Time to reach full enteral feeds	subjective	4	736	MD 0.16 days fewer (0.45 fewer to 0.12 more)	very low
						preterm		feeding			Necrotising enterocolitis during hospitalisation (Bell's stage ≥ 2)	subjective	2	435	RR 0.93 (0.47-1.84)	low
						preterm		feeding			Late infection during hospitalisation	subjective	2	436	RR 1.14 (0.74-1.75)	moderate
2	Abdel-Latif, ME; Tan, O; Fiander, M; Osborn, DA	Non‐invasive high‐frequency ventilation in newborn infants with respiratory distress	Cochrane Database of Systematic Reviews	2024	10.1002/14651858.CD012712.pub2	preterm	preterm infants with respiratory distress	ventilation	nasal high-frequency ventilation (nHFV)	invasive respiratory therapy (mechanical ventilation via endotracheal tube)	Mortality before hospital discharge	objective	1	80	RR 0.67 (0.20 to 2.18)	very low
						preterm		ventilation			Chronic lung disease (Follow-up: 36 weeks)	objective	2	180	RR 0.38 (0.09 to 1.59)	very low
						both	newborn (term* and preterm) infants with respiratory distress for initial respiratory support	ventilation	nasal high-frequency ventilation (nHFV)	nasal continuous positive airway pressure (nCPAP)	Mortality before hospital discharge	objective	4	531	RR 1.00 (0.41 to 2.41)	very low
						both		ventilation			Endotracheal intubation (To discharge)	subjective	5	571	RR 0.52 (0.33 to 0.82)	low
						both		ventilation			Chronic lung disease (Follow-up: 36 weeks)	objective	4	481	RR 1.35 (0.80 to 2.27)	low
						both		ventilation			Death or chronic lung disease (Follow‐up: 36 weeks)	objective	1	68	RR 2.50 (0.52 to 12.01)	low
						both		ventilation			Intraventricular haemorrhage, Papile grade 3/4 (Follow‐up: 14 days)	objective	4	531	RR 1.17 (0.36 to 3.78)	low
						preterm	preterm infants with respiratory distress for initial respiratory support	ventilation	nasal high‐frequency ventilation (nHFV)	nasal intermittent positive pressure ventilation (nIPPV)	Mortality before hospital discharge	objective	2	84	RR 1.86 (0.90 to 3.83)	low
						preterm		ventilation			Endotracheal intubation (To discharge)	subjective	5	228	RR 1.33 (0.76 to 2.34)	low
						preterm		ventilation			Chronic lung disease (Follow-up: 36 weeks)	objective	5	307	RR 0.63 (0.42 to 0.95)	low
						preterm	preterm infants with respiratory distress for initial respiratory support	ventilation	nasal high‐frequency ventilation (nHFV)	heated humidified high‐flow nasal cannula (HFNC)	Endotracheal intubation or reintubation (To discharge)	subjective	1	37	RR 2.94 (0.65 to 13.27)	very low
						preterm		ventilation			Chronic lung disease (Follow-up: 36 weeks)	objective	1	37	RR 1.18 (0.46 to 2.98)	very low
						preterm	ventilated preterm infants with planned extubation	ventilation	nasal high‐frequency ventilation (nHFV)	nasal continuous positive airway pressure (nCPAP)	Mortality before hospital discharge	objective	6	1427	RR 0.92 (0.52 to 1.64)	moderate
						preterm		ventilation			Endotracheal reintubation (To discharge)	subjective	11	1897	RR 0.42 (0.35 to 0.51)	low
						preterm		ventilation			Chronic lung disease (Follow-up: 36 weeks)	objective	10	1829	RR 0.78 (0.67 to 0.91)	low
						preterm		ventilation			Death or chronic lung disease (Follow‐up: 36 weeks)	objective	2	966	RR 0.90 (0.77 to 1.06)	moderate
						preterm		ventilation			Intraventricular haemorrhage, Papile grade 3/4 (Follow‐up: 14 days)	objective	3	1117	RR 0.80 (0.57 to 1.13)	moderate
						preterm		ventilation			Neurodevelopmental disability (Follow‐up: ≥18 months)	subjective	1	74	RR 0.92 (0.37, 2.29)	very low
						preterm	ventilated preterm infants with planned extubation	ventilation	nasal high‐frequency ventilation (nHFV)	nasal intermittent positive pressure ventilation (nIPPV)	Mortality before hospital discharge	objective	2	984	RR 1.83 (0.70 to 4.79)	low
						preterm		ventilation			Endotracheal reintubation (To discharge)	subjective	6	1364	RR 0.69 (0.54 to 0.89)	moderate
						preterm		ventilation			Chronic lung disease (Follow-up: 36 weeks)	objective	4	1236	RR 0.88 (0.75 to 1.04)	moderate
						preterm		ventilation			Death or chronic lung disease (Follow‐up: 36 weeks)	objective	3	1070	RR 0.92 (0.79 to 1.08)	moderate
						preterm		ventilation			Intraventricular haemorrhage, Papile grade 3/4 (Follow-up: 14 days)	objective	4	1162	RR 0.78 (0.55 to 1.10)	moderate
						preterm		ventilation			Neurodevelopmental disability (Follow‐up: ≥18 months)	subjective	1	72	RR 0.88 (0.35 to 2.16)	low
						preterm	ventilated preterm infants with failure of initial non‐invasive respiratory support	ventilation	nasal high frequency ventilation (nHFV)	nasal intermittent positive pressure ventilation (nIPPV)	Mortality before hospital discharge	objective	1	39	RR 1.44 (0.10 to 21.33)	low
						preterm		ventilation			Endotracheal intubation (To discharge)	subjective	1	39	RR 1.23 (0.51 to 2.98)	very low
						preterm		ventilation			Chronic lung disease (Follow-up: 36 weeks)	objective	1	39	RR 1.01 (0.70 to 1.47)	low
						preterm		ventilation			Intraventricular haemorrhage, Papile grade 3/4 (Follow‐up: 14 days)	objective	1	39	RR 0.47 (0.02 to 10.87)	low
4	Ng, G; Bruschettini, M; Ibrahim, J; da Silva, O	Inhaled bronchodilators for the prevention and treatment of chronic lung disease in preterm infants	Cochrane Database of Systematic Reviews	2024	10.1002/14651858.CD003214.pub4	preterm	preterm infants (< 37 weeks GA) at risk of chronic lung disease	medication	salbutamol	placebo	Mortality within the trial period	objective	1	173	RR 1.08 (0.50 to 2.31)	low
						preterm		medication			Chronic lung disease at 28 days	objective	1	173	RR 1.03 (0.78 to 1.37)	low
5	Orton, J; Doyle, LW; Tripathi, T; Boyd, R; Anderson, PJ; Spittle, A	Early developmental intervention programmes provided post hospital discharge to prevent motor and cognitive impairment in preterm infants	Cochrane Database of Systematic Reviews	2024	10.1002/14651858.CD005495.pub5	preterm	preterm infants	other	early developmental intervention programmes	standard follow‐up	Cognitive outcome in infancy ‐ DQ (Bayley, Griffiths, Brunet‐Leizine)	subjective	25	3132	SMD 0.27 SD higher (0.15 higher to 0.4 higher)	low
						preterm		other			Cognitive outcome at preschool age ‐ IQ (Bayley, Stanford‐Binet, McCarthy, WPPSI‐III)	subjective	9	1524	SMD 0.39 higher (0.29 higher to 0.5 higher)	high
						preterm		other			Cognitive outcome at school age ‐ IQ (WISC, Kaufmann, DAS, WASI‐II)	subjective	6	1453	SMD 0.16 SD higher (0.06 lower to 0.38 higher)	low
						preterm		other			Motor outcome in infancy (Bayley, Griffiths Locomotor)	subjective	23	2737	SMD 0.12 SD higher (0.04 higher to 0.19 higher)	low
						preterm		other			Motor outcome at preschool age (Griffiths Locomotor, McCarthy, MABC)	subjective	3	264	SMD 0.08 higher (0.16 lower to 0.32 higher)	moderate
						preterm		other			Motor outcome at school age (Griffiths Locomotor, MABC)	subjective	3	265	SMD 0.06 SD lower (0.31 lower to 0.18 higher)	low
						preterm		other			Motor outcome at school age (low score on MABC)	subjective	3	413	RR 1.04 (0.82 to 1.32)	low
6 outoja tuloksia, en tiedä pitääkö noita ottaa mukaan tähän...	Trivedi, A; Jatana, V; Sinn, JKH	Early versus late administration of amino acids in preterm infants receiving parenteral nutrition	Cochrane Database of Systematic Reviews	2024	10.1002/14651858.CD008771.pub3	preterm	neonates born at <37 weeks of gestation	feeding	Early amino acids	Late amino acids	Neurodevelopmental outcome assessed by any standard tool assessed with: Mental Developmental Index score of <70 follow‐up: 2 years	subjective	1	111	OR 0.83 (0.21 to 3.28)	low
						preterm		feeding			Growth during the first month of life assessed with: Crown‐heel length in cm/week follow‐up: 10 days	objective	1	21	MD 0.00	low
						preterm		feeding			Growth during first month of lifeassessed with: Head circumference in cm/week	objective	2	87	MD 0.05	low
						preterm		feeding			Nitrogen balance assessed with: difference in nitrogen excretion and intake over the same period follow‐up: range 2 days to 3 days	objective	4	93	MD 250.42 mg/kg/day higher (224.91 higher to 275.93 higher)	low
7	Abdel-Latif, ME; Walker, E; Osborn, DA	Laryngeal mask airway surfactant administration for prevention of morbidity and mortality in preterm infants with or at risk of respiratory distress syndrome	Cochrane Database of Systematic Reviews	2024	10.1002/14651858.CD008309.pub3	preterm	preterm infants with or at risk of respiratory distress syndrome	feeding	S‐LMA	InSurE	Death or bronchopulmonary dysplasia Follow‐up at 36 weeks' PMA	objective	2	110	RR 1.50 (0.27 to 8.34)	low
						preterm		feeding			Mechanical ventilation at any time Any time to discharge	subjective	5	333	RR 0.53 (0.36 to 0.78)	low
						preterm		feeding			Pulmonary air leak, any (during first hospitalisation) Anytime to discharge		5	333	RR 1.39 (0.65 to 2.98)	low
						preterm		feeding			Bronchopulmonary dysplasia (clinical definition) among survivors Follow‐up at 36 weeks' PMA	objective	4	264	RR 1.28 (0.47 to 3.52)	low
						preterm		feeding			Death (all causes) during the first hospitalisation Anytime to discharge	objective	3	203	RR 0.28 (0.01 to 6.60)	low
						preterm	preterm infants with or at risk of respiratory distress syndrome	feeding	S‐LMA	S‐ETT	Mechanical ventilation at any time Any time to discharge	subjective	1	48	RR 0.47 (0.31 to 0.71)	low
						preterm		feeding			Pulmonary air leak, any (during first hospitalisation) Anytime to discharge		1	48	RR 2.56 (0.11 to 59.75)	very low
						preterm		feeding			Intraventricular haemorrhage grade III and IV Anytime to discharge	objective	1	48	RR 2.56 (0.11 to 59.75)	very low
						preterm		feeding			Death (all causes) during the first hospitalisation Anytime to discharge	objective	1	48	RR 0.17 (0.01 to 3.37)	very low
						preterm	preterm infants with or at risk of respiratory distress syndrome	feeding	S‐LMA	no surfactant administration	Death or bronchopulmonary dysplasia Follow‐up at 36 weeks' PMA	objective	2	129	RR 1.65 (0.85 to 3.22)	low
						preterm		feeding			Mechanical ventilation at any time Any time to discharge	subjective	2	129	RR 0.57 (0.38 to 0.85)	moderate
						preterm		feeding			Pulmonary air leak, any (during first hospitalisation) Anytime to discharge	objective	2	129	RR 0.65 (0.23 to 1.88)	low
						preterm		feeding			Bronchopulmonary dysplasia (clinical definition) among survivors Follow‐up at 36 weeks' PMA	objective	2	129	RR 1.65 (0.85 to 3.22)	low
8 sama homma kuin 6 kohdassa	Trivedi, A; Teo, E; Walker, KS	Probiotics for the postoperative management of term neonates after gastrointestinal surgery	Cochrane Database of Systematic Reviews	2024	10.1002/14651858.CD012265.pub2	preterm	neonates born from 35 weeks of gestation who have underdone gastrointestinal surgery	feeding	Probiotics	placebo	Proven sepsis (positive bacterial culture, local or systemic)	objective	1	61	OR 0.64 (0.16 to 2.55)	low
						preterm		feeding			Time to full enteral feeds in days Scale from: 0 to 100	subjective	1	61	MD 0.63 days higher (4.02 lower to 5.28 higher)	low
						preterm		feeding			Non‐pathogenic intestinal microflora (relative abundance)	subjective	1	39	MD 38.22 higher (28.4 higher to 48.04 higher)	low
9	Pirlotte, S; Beeckman, K; Ooms, I; Cools, F	Non‐pharmacological interventions for the prevention of pain during endotracheal suctioning in ventilated neonates	Cochrane Database of Systematic Reviews	2024	10.1002/14651858.CD013353.pub2	both	neonates with mechanical ventilation	other	facilitated tucking / 4‐handed‐care / gentle human touch	standard care	PIPP during endotracheal suctioning Range of scale 0 to 21. Lower score = less pain	subjective	4	148	MD −2.76 (95% CI −3.57 to −1.96)	moderate
						both		other			Heart rate	objective	2	80	MD −3.06 bpm (95% CI −9.33 to 3.21)	low
						both		other			SaO 2 during endotracheal suctioning	objective	2	80	MD 0.87% (95% CI −1.33 to 3.08)	low
						both		other			SDB during endotracheal suctioning Range: 1 to 12 Higher number = more SDB	subjective	1	20	MD −1.20 (95% CI −3.47 to 1.07)	low
						both		other			SRB during endotracheal suctioning Range: 1 to 12 Higher number = more SRB	subjective	1	20	MD 0.90 (95% CI 0.20 to 1.60)	low
						both	neonates with mechanical ventilation	feeding	familiar odour (breast milk smell)	standard care	PIPP during endotracheal suctioning Range of scale 0 to 21. Lower score = less pain	subjective	1	40	MD −0.30 (95% CI −2.15 to 1.55)	low
						both		feeding			Heart rate	objective	1	40	MD −6.30 bpm (95% CI −16.04 to 3.44)	low
						both		feeding			SaO 2 during endotracheal suctioning	objective	1	40	MD −0.80% (95% CI −4.82 to 3.22)	low
						both	neonates with mechanical ventilation	other	white noise	standard care	PIPP during endotracheal suctioning Range of scale 0 to 21. Lower score = less pain	subjective	1	40	MD −0.65 (95% CI −2.51 to 1.21)	low
						both		other			Heart rate	objective	1	40	MD −1.85 bpm (95% CI −11.46 to 7.76)	low
						both		other			SaO 2	objective	1	40	MD 2.25 (95% CI −2.03 to 6.53)	low
10	Pessano, S; Bruschettini, M; Prescott, MGlenton; Romantsik, O	Positioning for lumbar puncture in newborn infants	Cochrane Database of Systematic Reviews	2023	10.1002/14651858.CD015592.pub3	both	lumbar puncture in newborn infants	other	lateral position	sitting position	Successful lumbar puncture procedure at the first attempt, with < 10000 red blood cells/mm3	objective	2	1249	RR 0.99 (0.88 to 1.12)	moderate
						both		other			Episodes of bradycardia	objective	3	1279	RR 1.72 (1.08 to 2.76)	moderate
						both		other			Time to perform the lumbar puncture	objective	2	1102	MD 2.00, 95% CI −4.98 to 8.98	high
						both		other			Episodes of desaturation (decrease of SpO2 to less than 80%)	objective	2	1249	RR 2.10 (1.42 to 3.08)	moderate
						both	lumbar puncture in newborn infants	other	lateral decubitus position	prone position	Successful lumbar puncture procedure at the first attempt	objective	1	171	RR 0.75 (0.63 to 0.90)	low
11	Stafford, IG; Lai, NM; Tan, K	Automated oxygen delivery for preterm infants with respiratory dysfunction	Cochrane Database of Systematic Reviews	2023	10.1002/14651858.CD013294.pub2	preterm	preterm infants with respiratory dysfunction	ventilation	automated oxygen delivery	routine manual oxygen delivery	Time in desired SpO2 range Scale: 0% to 100% of time Follow‐up: during hospitalisation	objective	11	284	MD 13.54% higher (11.69 higher to 15.39 higher)	moderate
						preterm		ventilation			Severe ROP Unit: number of infants with event Follow‐up: during hospitalisation	objective	1	39	RR 0.24 (0.03 to 1.94)	low
						preterm	preterm infants with respiratory dysfunction	ventilation	automated oxygen delivery	enhanced manual oxygen delivery	Time in desired SpO2 range Scale: 0% to 100% of time Follow‐up: during hospitalisation	objective	2	19	MD 7.28% higher (1.63 lower to 16.19 higher)	low
						preterm	preterm infants with respiratory dysfunction	ventilation	CLACfast	CLACslow	Time in desired SpO2 range Scale: 0% to 100% of time Follow‐up: during hospitalisation	objective	1	19	MD 3% higher (3.99 lower to 9.99 higher)	low
12	Roberts, L; Lin, L; Alsweiler, J; Edwards, T; Liu, G; Harding, JE	Oral dextrose gel to prevent hypoglycaemia in at‐risk neonates	Cochrane Database of Systematic Reviews	2023	10.1002/14651858.CD012152.pub4	both	newborn infants at risk of neonatal hypoglycaemia	feeding	dextrose gel	placebo gel	Hypoglycaemia (investigator‐defined)	objective	2	2548	RR 0.87 (0.79 to 0.95)	high
						both		feeding			Major neurological disability at 2 years of age (Defined as any of the following: legal blindness, sensorineural deafness requiring hearing aids, moderate or severe cerebral palsy or developmental delay/intellectual impairment (developmental quotient or intelligence quotient lower than 2 SD below the mean))	subjective	2	1554	RR 1.00 (0.59 to 1.68)	low
						both		feeding			Receipt of treatment for hypoglycaemia during initial hospital stay (investigator‐defined, any treatment ‐ oral dextrose gel, intravenous dextrose, or other drug therapy) during initial hospital stay (yes/no)	subjective	2	2548	RR 0.89 (0.79 to 1.00)	moderate
						both		feeding			Receipt of intravenous treatment for hypoglycaemia (yes/no)	subjective	2	2548	RR 1.01 (0.68 to 1.49)	moderate
						both		feeding			Adverse events# (e.g. choking or vomiting at time of administration)	subjective	2	2510	RR 1.22 (0.64 to 2.33)	moderate
						both		feeding			Separation from mother for treatment of hypoglycaemia (infant nursed in an environment that is not in the same room as the mother, e.g. for NICU admission or the like) (yes/no)	subjective	2	2548	RR 1.12 (0.81 to 1.55)	low
14	Marques, KA; Bruschettini, M; Roehr, CC; Davis, PG; Fiander, M; Soll, R	Methylxanthine for the prevention and treatment of apnea in preterm infants	Cochrane Database of Systematic Reviews	2023	10.1002/14651858.CD013830.pub2	preterm	preterm infants at risk of or with apnea; preterm infants undergoing extubation	medication	methylxanthine	placebo or control	Death or major neurodevelopmental disability at 18 to 24 months	objective	1	1869	RR 0.87 (0.78 to 0.97)	moderate
						preterm		medication			Death at hospital discharge	objective	7	2289	RR 0.99 (0.71 to 1.37)	moderate
						preterm		medication			Major neurodevelopmental disability at 18 to 24 months	subjective	1	1869	RR 0.85 (0.76 to 0.96)	moderate
						preterm		medication			Cerebral palsy or gross motor disability	subjective	1	1810	RR 0.60 (0.41 to 0.88)	moderate
						preterm		medication			Developmental delay at 18 to 24 months	subjective	1	1725	RR 0.88 (0.78 to 1.00)	moderate
						preterm		medication			Any apneic episodes	subjective	4	167	RR 0.31 (0.18 to 0.52)	moderate
						preterm		medication			Failed apnea reduction	subjective	4	174	RR 0.48 (0.33 to 0.70)	moderate
						preterm		medication			Positive‐pressure ventilation after institution of treatment	subjective	9	373	RR 0.61 (0.39 to 0.96)	low
						preterm		medication			Supplemental oxygen at 36 weeks' postmenstrual age	objective	4	2142	RR 0.77 (0.69 to 0.85)	high
						preterm	preterm infants at risk for apnea	medication	methylxanthine	placebo or control	Death or major neurodevelopmental disability at 18 to 24 months	objective	1	423	RR 1.00 (0.80 to 1.24)	moderate
						preterm		medication			Death at hospital discharge	objective	3	129	RR 2.19 (0.85 to 5.68)	very low
						preterm		medication			Cerebral palsy or gross motor disability	subjective	1	415	RR 1.03 (0.43 to 2.49)	moderate
						preterm		medication			Developmental delay	subjective	1	396	RR 1.08 (0.83 to 1.40)	moderate
						preterm		medication			Any apneic episodes	subjective	2	104	RR 0.19 (0.09 to 0.41)	low
						preterm		medication			Positive‐pressure ventilation after institution of treatment	subjective	4	208	RR 1.33 (0.48 to 3.72)	low
						preterm		medication			Supplemental oxygen at 36 weeks' postmenstrual age	objective	3	541	RR 0.78 (0.63 to 0.97)	moderate
						preterm	preterm infants with apnea	medication	methylxanthine	placebo or control	Death or major neurodevelopmental disability at 18 to 24 months	objective	1	767	RR 0.85 (0.71 to 1.01)	moderate
						preterm		medication			Death at hospital discharge	objective	3	154	RR 0.49 (0.14 to 1.78)	low
						preterm		medication			Cerebral palsy or gross motor disability	subjective	1	729	RR 0.60 (0.29 to 1.25)	moderate
						preterm		medication			Developmental delay at 18 to 24 months	subjective	1	715	RR 0.86 (0.69 to 1.06)	moderate
						preterm		medication			Any apneic episodes	subjective	1	43	RR 0.70 (0.30 to 1.62)	very low
						preterm		medication			Failed apnea reduction	subjective	4	174	RR 0.48 (0.33 to 0.70)	low
						preterm		medication			Positive‐pressure ventilation after institution of treatment	subjective	5	192	RR 0.34 (0.12 to 0.97)	low
						preterm		medication			Supplemental oxygen at 36 weeks' postmenstrual age	objective	1	805	RR 0.72 (0.58 to 0.89)	moderate
						preterm	preterm infants prior to extubation	medication	methylxanthine	placebo or control	Death or major neurodevelopmental disability at 18 to 24 months	objective	1	676	RR 0.85 (0.73 to 0.99)	moderate
						preterm		medication			Cerebral palsy or gross motor disability	subjective	1	644	RR 0.54 (0.32 to 0.92)	moderate
						preterm		medication			Developmental delay at 18 to 24 months	subjective	1	612	RR 0.83 (0.68 to 1.01)	moderate
						preterm		medication			Failed extubation	subjective	6	197	RR 0.48 (0.32 to 0.71)	moderate
						preterm		medication			Supplemental oxygen at 36 weeks' postmenstrual age	objective	2	704	RR 0.81 (0.70 to 0.92)	moderate
15	Sibrecht, G; Kearl, CR; Borys, F; Morariu, M; Bruschettini, M; Soll, R	Surfactant therapy guided by tests for lung maturity in preterm infants at risk of respiratory distress syndrome	Cochrane Database of Systematic Reviews	2023	10.1002/14651858.CD013158.pub2	preterm	preterm infants at risk of respiratory distress syndrome	medication	surfactant treatment guided by rapid tests	surfactant therapy provided to infants with RDS diagnosed on clinical and radiologic criteria	Mortality prior to hospital discharge	objective	3	562	RR 1.25 (0.65 to 2.41)	very low
						preterm		medication			Bronchopulmonary dysplasia	objective	3	562	RR 0.90 (0.61 to 1.32)	low
						preterm		medication			Surfactant utilization	subjective	3	562	RR 0.97 (0.85 to 1.11)	low
						preterm		medication			Any pneumothorax	subjective	2	506	RR 0.53 (0.15 to 1.92)	low
16	Abiramalatha, T; Thanigainathan, S; Ramaswamy, VV; Pressler, R; Brigo, F; Hartmann, H	Anti‐seizure medications for neonates with seizures	Cochrane Database of Systematic Reviews	2023	10.1002/14651858.CD014967.pub2	both	neonates with EEG‐confirmed seizures	medication	phenobarbital as first‐line ASM	levetiracetam as first‐line ASM	Proportion of infants who achieve seizure control after the first loading dose of ASM	subjective	1	106	RR 2.32 (1.63 to 3.30)	moderate
						both		medication			Proportion of infants who achieve seizure control after the maximal loading dose of ASM	subjective	1	83	RR 2.83 (1.78 to 4.50)	moderate
						both		medication			Mortality before hospital discharge	objective	1	106	RR 0.30 (0.04 to 2.52)	very low
						both		medication			Requirement of mechanical ventilation	subjective	1	106	RR 1.21 (0.76 to 1.91)	very low
						both		medication			Proportion of infants who develop sedation or drowsiness	subjective	1	106	RR 1.74 (0.68 to 4.44)	very low
						both		medication			Proportion of infants who develop epilepsy post‐discharge	subjective	1	45	RR 0.92 (0.48 to 1.76)	very low
						both	clinically diagnosed neonatal seizures	medication	phenobarbital as first‐line ASM	levetiracetam as first‐line ASM	Proportion of infants who achieve seizure control after first loading dose of ASM	subjective	3	286	RR 0.69 (0.55 to 0.86)	very low
						both		medication			Proportion of infants who achieve seizure control after maximal loading dose of ASM	subjective	3	260	RR 0.58 (0.47 to 0.72)	very low
						both		medication			Mortality before hospital discharge	objective	6	452	RR 1.41 (0.82 to 2.43)	low
						both		medication			Requirement of mechanical ventilation	subjective	5	394	RR 2.20 (0.50 to 9.68)	very low
						both		medication			Proportion of infants who develop sedation or drowsiness	subjective	2	180	RR 1.88 (0.66 to 5.37)	very low
						both		medication			Proportion of infants who develop epilepsy post discharge	subjective	1	30	RR 0.50 (0.05 to 4.94)	very low
						both	neonates with EEG‐confirmed seizures	medication	phenobarbital as first‐line ASM	phenytoin as first‐line ASM	Proportion of infants who achieve seizure control after the maximal loading dose of ASM	subjective	1	59	RR 0.97 (0.54 to 1.72)	very low
						both	neonates with clinically diagnosed seizures	medication	phenobarbital as first‐line ASM	phenytoin as first‐line ASM	Proportion of infants who achieve seizure control after first loading dose of ASM	subjective	2	179	RR 1.92 (1.40 to 2.64)	low
						both		medication			Mortality before hospital discharge	objective	2	179	RR 1.33 (0.79 to 2.26)	very low
						both		medication			Requirement of mechanical ventilation	subjective	1	109	RR 7.13 (0.38 to 134.78)	very low
						both		medication			Proportion of infants who develop sedation or drowsiness	subjective	1	70	RR 23.00 (1.41 to 375.77)	very low
						both	Neonates with clinically diagnosed seizures	medication	Phenobarbital as first‐line ASM	Lorazepam as first‐line ASM	Proportion of infants who achieve seizure control after the first loading dose of ASM	subjective	1	71	RR 0.71 (0.53 to 0.94)	very low
						both		medication			Mortality before hospital discharge	objective	1	71	RR 1.76 (0.79 to 3.95)	very low
						both		medication			Proportion of infants who develop sedation or drowsiness	subjective	1	71	RR 5.66 (1.35 to 23.71)	very low
						both	neonates with clinically diagnosed seizures	medication	phenytoin as first‐line ASM	lorazepam as first‐line ASM	Proportion of infants who achieve seizure control after the first loading dose of ASM	subjective	1	71	RR 0.77 (0.60 to 0.99)	very low
						both		medication			Mortality before hospital discharge	objective	1	71	RR 0.44 (0.12 to 1.57)	very low
						both		medication			Proportion of infants who develop sedation or drowsiness	subjective	1	71	RR 0.21 (0.01 to 4.13)	very low
						both	neonates with EEG‐confirmed seizures	medication	phenobarbital + bumetanide	phenobarbital alone	Proportion of infants who achieve seizure control after the first loading dose of ASM	subjective	1	43	RR 0.95 (0.37 to 2.40)	low
						both		medication			Mortality before hospital discharge	objective	1	43	RR 0.20 (0.02 to 1.74)	very low
						both		medication			Cognitive impairment at 18‐24 months	subjective	1	29	RR 0.53 (0.13 to 2.15)	very low
						both		medication			Proportion of infants who develop epilepsy post‐discharge	subjective	1	39	RR 1.13 (0.43 to 2.97)	very low
						both	neonates with EEG‐confirmed seizures	medication	lignocaine as second‐line ASM	benzodiazepines as second‐line ASM	Proportion of infants who achieve seizure control after maximal loading dose of ASM	subjective	1	11	RR 8.17 (0.52 to 128.42)	very low
						both		medication			Mortality or neurodevelopmental disability at 12 months	subjective	1	10	RR 1.00 (0.71 to 1.41)	very low
						both		medication			Mortality before hospital discharge	objective	1	11	RR 1.20 (0.25 to 5.71)	very low
						both		medication			Neurodevelopmental disability at 12 months	subjective	1	10	RR 1.00 (0.36 to 2.75)	very low
						both	neonates with clinically diagnosed seizures	medication	maintenance ASM after achieving seizure control	no maintenance ASM after achieving seizure control	Proportion of infants with repeat seizure before hospital discharge	subjective	2	373	RR 0.76 (0.56 to 1.01)	very low
						both		medication			Mortality before hospital discharge	objective	2	373	RR 0.69 (0.39 to 1.22)	low
						both		medication			Mortality at 18‐24 months	objective	1	111	RR 0.94 (0.34 to 2.61)	low
						both		medication			Neurodevelopmental disability at 18‐24 months	subjective	1	108	RR 0.89 (0.13 to 6.12)	low
						both		medication			Proportion of infants who develop epilepsy post‐discharge	subjective	1	126	RR 3.18 (0.69 to 14.72)	low
						both	neonates	medication	treatment of clinical and electrographic seizures	treatment of clinical seizures alone	Seizure burden during hospitalisation	subjective	2	68	MD 1871.16 lower (4525.05 lower to 782.73 higher)	low
						both		medication			Mortality before hospital discharge	objective	2	68	RR 0.59 (0.28 to 1.27)	low
						both		medication			Proportion of infants who develop epilepsy post‐discharge	subjective	1	35	RR 0.75 (0.12 to 4.73)	low
17	Diller, N; Osborn, DA; Birch, P	Higher versus lower sodium intake for preterm infants	Cochrane Database of Systematic Reviews	2023	10.1002/14651858.CD012642.pub2	preterm	preterm or low birth weight infants	feeding	early (< 7 days following birth) higher sodium intake (2 mmol/kg/day or higher)	early (< 7 days following birth) lower sodium intake (less than 2 mmol/kg/day)	Mortality (latest time reported up to hospital discharge)	objective	3	83	RR 1.02 (0.38 to 2.72)	low
						preterm		feeding			Hyponatraemia (< 130 mmol/L) Follow‐up: 3‐21 days	objective	3	83	RR 0.68 (0.4 to 1.13)	low
						preterm		feeding			Hypernatraemia (≥ 150 mmol/L) Follow‐up: 3‐21 days	objective	4	103	RR 1.62 (1.00 to 2.65)	low
						preterm		feeding			Necrotising enterocolitis Follow‐up: to 36 weeks' PMA	subjective	1	46	RR 4.6 (0.23 to 90.84)	very low
						preterm	preterm or low birth weight infants	feeding	late (≥ 7 days following birth) higher sodium intake (3 mmol/kg/day or higher)	late (≥ 7 days following birth) lower sodium intake (less than 3 mmol/kg/day)	Mortality (latest time reported up to hospital discharge)	objective	1	49	RR 0.13 (0.01 to 2.2)	very low
						preterm		feeding			Hyponatraemia (< 130 mmol/L) Follow‐up: 2‐6 weeks	objective	2	69	RR 0.13 (0.03 to 0.5)	low
						preterm		feeding			Hypernatraemia (≥ 150 mmol/L) Follow‐up: 2-6 weeks	objective	2	69	RR 7.88 (0.43 to 144.81)	very low
						preterm		feeding			Postnatal growth failure (weight < 10th percentile) Follow‐up: 6 weeks	objective	1	29	RR 0.25 (0.09 to 0.69)	low
						preterm		feeding			Necrotising enterocolitis Follow‐up: to 36 weeks' PMA	objective	1	49	RR 0.07 (0 to 1.25)	very low
						preterm		feeding			Chronic lung disease Follow‐up: 36 weeks' PMA	objective	1	49	RR 2.03 (0.8 to 5.2)	very low
						preterm	preterm or low birth weight infants	feeding	early and late (day 1 to 28 after birth) higher sodium intake (≥ 3 mmol/kg/day to < 5 mmol/kg/day)	early and late (day 1 to 28 after birth) lower sodium intake (< 3 mmol/kg/day )	Hypernatraemia (≥ 150 mmol/L) Follow‐up: 2‐6 weeks	objective	1	20	RR 2.5 (0.63 to 10.00)	very low
18	Albertella, M; Gentyala, RR; Paraskevas, T; Ehret, D; Bruschettini, M; Soll, R	Superoxide dismutase for bronchopulmonary dysplasia in preterm infants	Cochrane Database of Systematic Reviews	2023	10.1002/14651858.CD013232.pub2	preterm	preterm infants at risk of developing BPD	medication	SOD	placebo	BPD defined as an oxygen requirement at 28 days	objective	1	302	RR 1.09 (0.94 to 1.26)	very low
						preterm		medication			BPD defined as oxygen at 36 weeks' postmenstrual age	objective	2	335	RR 0.96 (0.72 to 1.29)	very low
						preterm		medication			Neonatal mortality (i.e. within 28 days)	objective	2	335	RR 0.98 (0.57 to 1.68)	very low
						preterm		medication			Mortality prior to discharge	objective	2	78	RR 1.20 (0.53 to 2.71)	very low
						preterm		medication			Retinopathy of prematurity	subjective	2	277	RR 0.95 (0.78 to 1.15)	very low
						preterm		medication			Severe retinopathy of prematurity (stage II or greater)	objective	1	244	RR 0.97 (0.57 to 1.65)	very low
19	Moresco, L; Sjögren, A; Marques, KA; Soll, R; Bruschettini, M	Caffeine versus other methylxanthines for the prevention and treatment of apnea in preterm infants	Cochrane Database of Systematic Reviews	2023	10.1002/14651858.CD015462.pub2	preterm	preterm infants	medication	caffeine	other methylxanthines	All‐cause mortality prior to hospital discharge	objective	2	396	RR 1.12 (0.68 to 1.84)	low
						preterm		medication			Developmental delay more than two SDs below population mean on a standardized test of development: cognitive delay	subjective	1	79	RR 0.17 (0.02 to 1.37)	very low
						preterm		medication			Developmental delay more than two SDs below population mean on a standardized test of development: language delay	subjective	1	79	RR 0.76 (0.37 to 1.58)	very low
						preterm		medication			Developmental delay more than two SDs below population mean on a standardized test of development: motor delay	subjective	1	79	RR 0.50 (0.13 to 1.96)	very low
						preterm		medication			Bronchopulmonary dysplasia/chronic lung disease: defined as 28 days of oxygen exposure at 36 weeks' postmenstrual age	objective	3	481	RR 1.40 (0.92 to 2.11)	low
						preterm		medication			Side effects (tachycardia, agitation, or feed intolerance) leading to a reduction in dose or withholding of methylxanthines	subjective	1	30	RR 0.17 (0.02 to 1.32)	very low
20	Haslbeck, FB; Mueller, K; Karen, T; Loewy, J; Meerpohl, JJ; Bassler, D	Musical and vocal interventions to improve neurodevelopmental outcomes for preterm infants	Cochrane Database of Systematic Reviews	2023	10.1002/14651858.CD013472.pub2	preterm	preterm infants and their parents	other	music/vocal interventions	standard care	OXYGEN SATURATION DURING intervention (higher = favourable)	objective	10	958	MD 0.13 higher (0.33 lower to 0.59 higher)	high
						preterm		other			OXYGEN SATURATION POST‐intervention (higher = favourable) assessed with: up to follow‐up 30 minutes	objective	7	800	MD 0.63 higher (0.01 lower to 1.26 higher)	moderate
						preterm		other			INFANT DEVELOPMENT: Bayley Scales of Infant and Toddler Development‐III (BSID‐III) assessed with: COGNITIVE composition score Scale from: 0 to 200 (higher = favourable)	subjective	2	69	MD 0.35 higher (4.85 lower to 5.55 higher)	low
						preterm		other			INFANT DEVELOPMENT: Bayley Scales of Infant and Toddler Development‐III (BSID III) assessed with: MOTOR composition score Scale from: 0 to 200 (higher = favourable) follow‐up: 2 patient years	subjective	2	69	MD 0.17 lower (5.45 lower to 5.11 higher)	low
						preterm		other			INFANT DEVELOPMENT: Bayley Scales of Infant and Toddler Development‐III (BSID III) assessed with: LANGUAGE composition score Scale from: 9 to 200 (higher = favourable) follow‐up: 2 patient years	subjective	2	69	MD 0.38 higher (5.45 lower to 6.21 higher)	low
						preterm		other			PARENTAL ANXIETY: STAI‐T assessed with: State Trait Anxiety Inventory Scale from: 6 to 80 (lower = favourable)	subjective	4	97	MD 1.12 lower (3.2 lower to 0.96 higher)	low
						preterm		other			RESPIRATORY RATE DURING intervention (lower = favourable)	objective	7	750	MD 0.42 higher (1.05 lower to 1.9 higher)	moderate
						preterm		other			RESPIRATOTY RATE POST‐intervention (lower = favourable) assessed with: up to follow‐up: 30 minutes	objective	5	636	MD 0.51 higher (1.57 lower to 2.58 higher)	moderate
						preterm		other			HEART RATE DURING intervention (lower = favourable)	objective	11	1014	MD 1.38 lower (2.63 lower to 0.12 lower)	moderate
						preterm		other			HEART RATE POST‐intervention (lower = favourable) assessed with: up to follow‐up: 30 minutes	objective	9	903	MD 3.8 lower (5.05 lower to 2.55 lower)	high
						preterm		other			PARENTAL WELL‐BEING: EPDS assessed with: Edinburgh Postnatal Depression Scale Scale from: 0 to 30 (higher = favourable)	subjective	2	67	MD 0.5 higher (1.8 lower to 2.81 higher)	low
						preterm		other			PARENTAL ANXIETY: STAI‐SKD assessed with: State Anxiety Inventory Scale from: 6 to 80 (lower = favourable)	subjective	3	87	MD 0.15 lower (2.72 lower to 2.41 higher)	very low
21	Yamada, J; Bueno, M; Santos, L; Haliburton, S; Campbell-Yeo, M; Stevens, B	Sucrose analgesia for heel‐lance procedures in neonates	Cochrane Database of Systematic Reviews	2023	10.1002/14651858.CD014806	both	neonates	feeding	sucrose (any concentration, any dose, with or without NNS)	control (water, placebo, or no intervention)	PIPP scores at 30 seconds after lancing (term and preterm infants) Scale from: 0 to 21 follow‐up: 30 secondsa	subjective	7	547	MD 1.74 lower (2.11 lower to 1.37 lower)	moderate
						both		feeding			PIPP scores at 30 seconds after heel lancing (term infants) Scale from: 0 to 21 follow‐up: 30 secondsa	subjective	3	227	MD 0.87 lower (1.8 lower to 0.06 higher)	low
						both		feeding			PIPP scores at 30 seconds after lancing (preterm infants) Scale from: 0 to 18 follow‐up: 30 secondsa	subjective	3	192	MD 1.88 lower (2.32 lower to 1.44 lower)	low
						both		feeding			PIPP scores at 60 seconds after lancing (preterm and term infants) Scale from: 0 to 21 follow‐up: 60 secondsa	subjective	2	164	MD 2.14 lower (3.34 lower to 0.94 lower)	moderate
						both		feeding			DAN scores at 30 seconds after heel lancing (term infants) Scale from: 0 to 10 follow‐up: 30 secondsf	subjective	1	32	MD 1.9 lower (8.58 lower to 4.78 higher)	very low
						both		feeding			NIPS scores immediately after heel lance (term infants) Scale from: 0 to 7i,j	subjective	1	56	MD 2 lower (2.42 lower to 1.58 lower)	moderate
						both	neonates	feeding	sucrose (any concentration, any dose)	NNS	PIPP scores during recovery after heel lancing (preterm infants) Scale from: 0 to 21a,b	subjective	1	43	MD 0.6 higher (0.3 lower to 1.5 higher)	very low
						both		feeding			DAN scores at 30 seconds after heel lancing (term infants) Scale from: 0 to 10 follow‐up: 30 secondse	subjective	1	37	MD 1.2 lower (7.87 lower to 5.47 higher)	very low
						both	neonates	feeding	sucrose (any concentration, any dose) + NNS	NNS (with or without water)	PIPP scores during heel lancing (preterm infants) Scale from: 0 to 21a,b	subjective	1	44	MD 4.9 lower (5.73 lower to 4.07 lower)	very low
						both		feeding			PIPP scores during recovery after heel lancing (preterm infants) Scale from: 0 to 21a,e	subjective	1	44	MD 3.8 lower (4.47 lower to 3.13 lower)	very low
						both		feeding			NFCS during heel lancing (term infants) Scale from: 0 to 9f,g	subjective	1	100	MD 0.6 lower (1.47 lower to 0.27 higher)	very low
						both	neonates	feeding	sucrose (any concentration, any dose)	glucose (any concentration, any dose)	PIPP scores at 30 seconds after heel lancing (preterm infants) Scale from: 0 to 21follow‐up: 30 secondsa	subjective	1	94	MD 0.26 higher (0.7 lower to 1.22 higher)	low
						both		feeding			PIPP scores at 60 seconds after heel lancing (preterm infants) Scale from: 0 to 21 follow‐up: 60 secondsa	subjective	1	94	MD 0.02 lower (0.79 lower to 0.75 higher)	low
						both	neonates	feeding	sucrose (any concentration, any dose, with or without NNS)	breastfeeding	PIPP scores at 30 seconds after heel lancing (term and preterm infants) Scale from: 0 to 21 follow‐up: 30 secondsa	subjective	2	148	MD 0.7 higher (0.49 lower to 1.88 higher)	very low
						both		feeding			COMFORTneo scores after heel lancing (preterm infants) Scale from: 6 to 30e	subjective	1	47	MD 2.6 lower (3.06 lower to 2.14 lower)	very low
						both	neonates	feeding	sucrose(any concentration, any dose)	expressed breast milk	PIPP‐R scores during heel lancing (preterm infants) Scale from: 0 to 21a,b	subjective	1	88	MD 0.3 higher (0.24 lower to 0.84 higher)	low
						both		feeding			PIPP‐R scores at 30 seconds after heel lancing (preterm infants) Scale from: 0 to 21 follow‐up: 30 secondsa	subjective	1	88	MD 0.3 higher (0.11 lower to 0.71 higher)	low
						both		feeding			PIPP‐R scores at 60 seconds after heel lancing (preterm infants) Scale from: 0 to 21 follow‐up: 60 secondsa	subjective	1	88	MD 1.1 higher (0.34 higher to 1.86 higher)	low
						both		feeding			DAN scores at 30 seconds after heel lancing (term infants) Scale from: 0 to 10 follow‐up: 30 secondse	subjective	1	35	MD 1.8 lower (8.47 lower to 4.87 higher)	very low
						both	neonates	feeding	sucrose (any concentration, any dose)	laser acupuncture	NIPS scores during heel lancing (term infants) Scale from: 0 to 7a,b	subjective	1	42	MD 0.86 lower (1.43 lower to 0.29 lower)	very low
						both	neonates	feeding	sucrose (any concentration, any dose)	facilitated tucking	BPSN scores during heel lancing (preterm infants) Scale from: 0 to 27a,b	subjective	1	48	MD 2.27 lower (4.66 lower to 0.12 higher)	very low
						both		feeding			BPSN scores during recovery after heel lancing (preterm infants) Scale from: 0 to 27a,e	subjective	1	48	MD 0.31 lower (1.72 lower to 1.1 higher)	very low
						both	neonates	feeding	Sucrose(any concentration, any dose)	skin to skin care + water	PIPP scores at 30 seconds after heel lancing ‐ Lancing #1 (preterm infants) Scale from: 0 to 21 follow‐up: 30 secondsa,b	subjective	1	151	MD 0.13 higher (0.7 lower to 0.96 higher)	low
						both		feeding			PIPP scores at 30 seconds after heel lancing ‐ Lancing #2 (preterm infants) Scale from: 0 to 21 follow‐up: 30 secondsa,b	subjective	1	144	MD 0.56 lower (1.57 lower to 0.45 higher)	low
						both		feeding			PIPP scores at 30 seconds after heel lancing ‐ Lancing #3 (preterm infants) Scale from: 0 to 21 follow‐up: 30 secondsa,b	subjective	1	111	MD 0.15 lower (1.26 lower to 0.96 higher)	low
						both		feeding			PIPP scores at 60 seconds after heel lancing ‐ Lancing #1 (preterm infants) Scale from: 0 to 21 follow‐up: 60 secondsa,b	subjective	1	154	MD 0.61 lower (1.55 lower to 0.33 higher)	low
						both		feeding			PIPP scores at 60 seconds after heel lancing ‐ Lancing #2 (preterm infants) Scale from: 0 to 21 follow‐up: 60 secondsa,b	subjective	1	143	MD 0.12 lower (0.99 lower to 0.75 higher)	low
						both		feeding			PIPP scores at 60 seconds after heel lancing ‐ Lancing #3 (preterm infants) Scale from: 0 to 21 follow‐up: 60 secondsa,b	subjective	1	111	MD 0.4 lower (1.48 lower to 0.68 higher)	low
22	Shah, PS; Torgalkar, R; Shah, VS	Breastfeeding or breast milk for procedural pain in neonates	Cochrane Database of Systematic Reviews	2023	10.1002/14651858.CD004950.pub4	full term	term newborns (≥ 37 completed weeks' postmenstrual age) and preterm infants (< 37 completed weeks' postmenstrual age) up to maximum of 44 weeks' postmenstrual age, undergoing heel lance, venipuncture, intramuscular injection, eye examination or any other diagnostic and/or therapeutic procedures	feeding	breastfeeding	placebo, no treatment, sucrose, glucose, pacifiers, positioning or any other comparison as reported by authors	Heart rate (beats per minute)	objective	8	784	MD (+30 to -21)	low
						full term		feeding			Duration of crying (seconds)	subjective	16	1866	MD (+6 to -130)	moderate
						full term		feeding			Percentage of time crying	subjective	4	359	MD (-1 to -49)	low
						full term		feeding			Neonatal Infant Pain Scale (NIPS)	subjective	12	1432	MD (-0.9 to -3.0)	moderate
						full term		feeding			Neonatal Facial Coding System (NFCS)	subjective	2	235	MD (+0.6 to -4.2)	low
						full term		feeding			Douleur Aigue Nouveau‐né (DAN) scale	subjective	4	709	MD (+1.4 to ‐6.9)	low
						full term	term newborns (≥ 37 completed weeks' postmenstrual age) and preterm infants (< 37 completed weeks' postmenstrual age) up to maximum of 44 weeks' postmenstrual age, undergoing heel lance, venipuncture, intramuscular injection, eye examination or any other diagnostic and/or therapeutic procedures	feeding	supplemental breast milk	placebo, no treatment, sucrose, glucose, pacifiers, positioning or any other comparison as reported by authors	Heart rate (beats per minute)	objective	5	336	MD (+2 to ‐20)	low
						full term		feeding			Duration of crying (seconds)	subjective	11	1283	MD (+52 to ‐55)	moderate
						full term		feeding			Percentage time crying	subjective	1	60	MD (+1 to +9)	low
						full term		feeding			Neonatal Infant Pain Scale (NIPS)	subjective	3	291	MD ( ‐0.3 to +1.2)
						full term		feeding			Neonatal Facial Coding System (NFCS) score at 3 minutes	subjective	1	40	MD (‐0.2 to ‐0.9)	low
						full term		feeding			Douleur Aigue du Nouveau‐né (DAN) scale	subjective	2	224	MD (‐1.1 to +1.1)	low
23	Dopper, A; Steele, M; Bogossian, F; Hough, J	High flow nasal cannula for respiratory support in term infants	Cochrane Database of Systematic Reviews	2023	10.1002/14651858.CD011010.pub2	full term	respiratory support in term infants (infants ≥ 37 weeks gestational age to the end of the neonatal period (up to 1 month postnatal age))	ventilation	high flow nasal cannula (HFNC)	continuous positive airway pressure (CPAP)	Treatment failure assessed with: as defined by trial authors, but typically indicated by the need for intubation or reintubation within 72 hours of initial extubation	subjective	3	452	RR 0.98 (0.47 to 2.04)	very low
						full term		ventilation			Duration of any form of respiratory support (any form of non‐invasive respiratory support with or without supplemental oxygen) assessed with: measured in hours/days at the time of ceasing respiratory support	subjective	4	530	MD 0.17 days higher (0.28 lower to 0.61 higher)	very low
						full term		ventilation			Length of stay at intensive care unit assessed with: measured in hours at the time of transfer/discharge from the ICU	subjective	3	452	MD 0.9 days higher (0.31 lower to 2.12 higher)	moderate
						full term		ventilation			Adverse events ‐ nasal trauma assessed with: observation from treating team	subjective	1	78	RR 0.16 (0.04 to 0.66)	very low
						full term		ventilation			Adverse events ‐ abdominal overdistention assessed with: observation from treating team	subjective	1	78	RR 0.22 (0.07 to 0.71)	very low
						full term	respiratory support in term infants (infants ≥ 37 weeks gestational age to the end of the neonatal period (up to 1 month postnatal age))	ventilation	high flow nasal cannula (HFNC)	low flow nasal cannula (LFNC)	Treatment failure assessed with: as defined by trial authors, but typically indicated by the need for intubation or reintubation within 72 hours of initial extubation)	subjective	2	95	RR 0.44 (0.21 to 0.92)	low
						full term		ventilation			Duration of any form of respiratory support (any form of non‐invasive respiratory support with or without supplemental oxygen) assessed with: measured in hours/days at the time of ceasing respiratory support	subjective	1	74	MD 0.07 days lower (0.83 lower to 0.69 higher)	very low
						full term		ventilation			Length of stay at intensive care unit (ICU) assessed with: measured in hours/days at the time of transfer/discharge from the ICU	subjective	1	74	MD 0.49 days higher (0.83 lower to 1.81 higher)	very low
						full term		ventilation			Hospital length of stay assessed with: measured in hours/days at the time of discharge from the hospital	subjective	2	95	MD 0.6 days lower (2.07 lower to 0.86 higher)	very low
24	Lemyre, B; Deguise, M-O; Benson, P; Kirpalani, H; De Paoli, AG; Davis, PG	Nasal intermittent positive pressure ventilation (NIPPV) versus nasal continuous positive airway pressure (NCPAP) for preterm neonates after extubation	Cochrane Database of Systematic Reviews	2023	10.1002/14651858.CD003212.pub4	preterm	preterm neonates after extubation	ventilation	NIPPV	NCPAP	Respiratory failure postextubation	subjective	19	2738	RR 0.75 (0.67 to 0.84)	moderate
						preterm		ventilation			Endotracheal reintubation	subjective	17	2608	RR 0.78 (0.70 to 0.87)	moderate
						preterm		ventilation			Gastrointestinal perforation	objective	8	1478	RR 0.89 (0.58 to 1.38)	low
						preterm		ventilation			Necrotising enterocolitis	objective	10	2069	RR 0.86 (0.65 to 1.15)	moderate
						preterm		ventilation			Chronic lung disease (oxygen supplementation at 36 weeks)	objective	9	2001	RR 0.93 (0.84 to 1.05)	moderate
						preterm		ventilation			Pulmonary air leak	subjective	13	2404	RR 0.57 (0.37 to 0.87)	low
						preterm		ventilation			Mortality (defined as death before discharge)	objective	11	2258	RR 0.81 (0.61 to 1.07)	low
25	Sharif, S; Meader, N; Oddie, SJ; Rojas-Reyes, MX.; McGuire, W	Probiotics to prevent necrotising enterocolitis in very preterm or very low birth weight infants	Cochrane Database of Systematic Reviews	2023	10.1002/14651858.CD005496.pub6	preterm	very preterm or very low birth weight infants	medication	probiotics	placebo or no probiotics	Necrotising enterocolitis (before hospital discharge)	objective	57	10918	RR 0.54 (0.46 to 0.65)	low
						preterm		medication			All‐cause mortality (before hospital discharge)	objective	54	10484	RR 0.77 (0.66 to 0.90)	moderate
						preterm		medication			Late‐onset invasive infection (before hospital discharge)	objective	49	9876	RR 0.89 (0.82 to 0.97)	moderate
						preterm		medication			Neurodevelopmental impairment (18 months to 3 years)	subjective	5	1518	RR 1.03 (0.84 to 1.26)	low
						preterm	extremely preterm or extremely low birth weight infants	medication	probiotics	placebo or no probiotics	Necrotising enterocolitis (before hospital discharge)	objective	10	1836	RR 0.92 (0.69 to 1.22)	low
						preterm		medication			All‐cause mortality (before hospital discharge)	objective	7	1723	RR 0.92 (0.72 to 1.18)	low
						preterm		medication			Late‐onset invasive infection (before hospital discharge)	objective	7	1533	RR 0.93 (0.78 to 1.09)	low
26	Ho, JJ; Zakarija-Grkovic, I; Lok, JW; Lim, E; Subramaniam, P; Leong, JJ	Continuous positive airway pressure (CPAP) for apnoea of prematurity	Cochrane Database of Systematic Reviews	2023	10.1002/14651858.CD013660.pub2	preterm	preterm infants with apnoea of prematurity (median age 9 days)	ventilation	variable flow CPAP	ventilator CPAP	Failed CPAP (defined as need for mechanical ventilation)	subjective	1	26	RR 0.16 (0.01 to 2.90)	very low
						preterm		ventilation			Mean apnoea events (apnoea > 20 seconds with or without bradycardia or desaturation) Mean per 4‐hour interval	subjective	1	26	MD 0.1 lower (1.3 lower to 1.1 higher)	very low
						preterm	preterm infants with apnoea of prematurity (gestation 27 weeks, age not stated)	ventilation	Infant Flow variable flow CPAP	Medijet variable flow CPAP	Failed CPAP	subjective	1	80	RR 2.62 (0.91 to 7.53)	very low
27	Abiramalatha, T; Thanigainathan, S; Ramaswamy, VV; Rajaiah, B; Ramakrishnan, S	Re‐feeding versus discarding gastric residuals to improve growth in preterm infants	Cochrane Database of Systematic Reviews	2023	10.1002/14651858.CD012940.pub3	preterm	preterm infants	feeding	re‐feeding gastric residual	discarding gastric residual	Time to regain birth weight (days)	subjective	1	59	MD 0.4 higher (2.89 lower to 3.69 higher)	low
						preterm		feeding			Risk of NEC stage ≥ 2 or SIPb,c	subjective	1	72	RR 0.71 (0.25 to 2.04)	low
						preterm		feeding			All‐cause mortality before hospital discharge	objective	1	72	RR 0.50 (0.14 to 1.85)	low
						preterm		feeding			Time to establish full enteral feeds (120 mL/kg/d)	subjective	1	59	MD 1.3 lower (2.93 lower to 0.33 higher)	low
						preterm		feeding			Number of infants with feed interruption episodes lasting ≥ 12 hours	subjective	1	59	RR 0.80 (0.42 to 1.52)	very low
						preterm		feeding			Number of TPN days	subjective	1	59	MD 0.3 days lower (2.07 lower to 1.47 higher)	low
						preterm		feeding			Risk of extrauterine growth restriction at discharge	subjective	1	59	RR 1.29 (0.38 to 4.34)	low
29	Kinoshita, M; Olsson, E; Borys, F; Bruschettini, M	Opioids for procedural pain in neonates	Cochrane Database of Systematic Reviews	2023	10.1002/14651858.CD015056.pub3	both	neonates exposed to procedural pain	medication	opioids	no treatment/placebo	Pain, assessed using the PIPP/PIPP‐R pain scale, ranging from 0 to 21 and 0 to 18 in preterm infants < 28 weeks' gestational age and full‐term infants, respectively, during procedure	subjective	3	199	MD 2.58 lower (3.12 lower to 2.03 lower)	moderate
						both		medication			Pain, assessed using the PIPP/PIPP‐R pain scale up to 30 min after procedure	subjective	2	123	MD 0.14 higher (0.17 lower to 0.45 higher)	very low
						both		medication			Pain, assessed using the PIPP/PIPP‐R pain scale 1 to 2 hours after procedure	subjective	2	54	MD −0.83 (2.42 lower to 0.75 higher)	very low
						both		medication			Pain, assessed using the DAN pain scale, ranging from 0 to 21, 1 to 2 hours after procedure	subjective	1	42	MD 0.2 lower (2.21 lower to 1.81 higher)	low
						both		medication			Pain, assessed using the NIPS, ranging from 0 to 7, during procedure	subjective	2	102	MD 1.97 lower (2.46 lower to 1.48 lower)	low
						both		medication			Any harms ‐ severe apnea requiring resuscitation	subjective	1	31	RR 7.44, (0.42 to 132.95)	very low
						both		medication			Episodes of bradycardia	subjective	3	172	RR 3.19 (0.14 to 72.69)	very low
						both		medication			Episodes of apnea	subjective	3	199	RR 3.15 (1.08 to 9.16)	low
						both	neonates exposed to procedural pain	medication	opioids	oral sweet solution or non‐pharmacological intervention	Pain, assessed using the CRIES pain scale, ranging from 0 to 10, during the procedure— opioids versus facilitated tucking	subjective	1	100	MD 4.62 lower (6.38 lower to 2.86 lower)	very low
						both		medication			Pain, assessed using the CRIES pain scale, ranging from 0 to 10, during the procedure— opioids versus sensorial stimulation	subjective	1	100	MD 0.32 higher (1.13 lower to 1.77 higher)	very low
						both	procedural pain in neonates	medication	opioids	other analgesics	Pain, assessed using the PIPP/PIPP‐R pain scale, ranging from 0 to 21 and 0 to 18 in preterm infants < 28 weeks gestational age and full‐term infants, respectively, during procedure	subjective	2	124	MD 0.29 lower (1.58 lower to 1.01 higher)	very low
						both		medication			Pain, assessed using the PIPP/PIPP‐R pain scale up to 30 min after procedure	subjective	1	12	MD 1.1 lower (2.82 lower to 0.62 higher)	very low
						both		medication			Pain, assessed using the PIPP/PIPP‐R pain scale 1 to 2 hours after procedure	subjective	1	12	MD 0.17 lower (2.22 lower to 1.88 higher)	very low
						both		medication			Episodes of apnea—during the procedure	subjective	2	124	RR 3.27 (0.85 to 12.58)	very low
						both		medication			Episodes of apnea—after the procedure	subjective	2	124	RR 2.71 (0.11 to 64.96)	very low
						both		medication			Hypotension	subjective	3	204	RR 1.34 (0.32 to 5.59)	very low
30	Greene, Z; O'Donnell, CPF; Walshe, M	Oral stimulation for promoting oral feeding in preterm infants	Cochrane Database of Systematic Reviews	2023	10.1002/14651858.CD009720.pub3	preterm	preterm infants	feeding	oral stimulation	standard care	Time (days) to achieve exclusive oral feeding	subjective	6	292	MD 4.07 lower (4.81 lower to 3.32 lower)	very low
						preterm		feeding			Total hospital stay (days)	subjective	5	249	MD 4.33 lower (5.97 lower to 2.68 lower)	very low
						preterm	preterm infants	feeding	oral stimulation	non‐oral intervention/sham	Time (days) to achieve exclusive oral feeding	subjective	10	574	MD 7.17 days lower (8.04 lower to 6.29 lower)	very low
						preterm		feeding			Total hospital stay (days)	subjective	10	591	MD 6.15 lower (8.63 lower to 3.66 lower)	low
						preterm		feeding			Duration (days) of parenteral nutrition	subjective	3	268	MD 2.85 lower (6.13 lower to 0.42 higher)	very low
31	Pammi, M; Haque, KN	Pentoxifylline for treatment of sepsis and necrotising enterocolitis in neonates	Cochrane Database of Systematic Reviews	2023	10.1002/14651858.CD004205.pub4	both	neonates with sepsis	medication	PTX	placebo	All‐cause mortality during hospital stay	objective	6	416	RR 0.57 (0.35, 0.93)	low
						both		medication			Chronic lung disease	objective	1	120	RR 1.50 (0.45, 5.05)	very low
						both		medication			Severe intraventricular haemorrhage	objective	1	120	RR 0.75 (0.28, 2.03)	very low
						both		medication			Periventricular leukomalacia	subjective	1	120	RR 0.50 (0.10, 2.63)	very low
						both		medication			Length of hospital stay (LOS) in days	subjective	2	157	MD (−7.74, 95% CI −11.72, −3.76)	low
						both		medication			Necrotising enterocolitis, any Bell stage	objective	6	405	RR 0.56 (0.29, 1.06)	very low
						both		medication			Retinopathy of prematurity, any stage	subjective	1	120	RR 0.40 (0.08, 1.98)	very low
						both	neonates with sepsis	medication	PTX	PTX with IgM‐enriched IVIG	All‐cause mortality during hospital stay	objective	1	102	RR 0.71 (0.24, 2.10)	very low
						both		medication			Necrotising enterocolitis, any Bell stage	objective	1	102	RR 1.33 (0.31, 5.66)	very low
						both	neonates with sepsis	medication	PTX	IgM‐enriched IVIG	All‐cause mortality during hospital stay	objective	1	102	RR 1.25 (0.36, 4.39)	very low
						both		medication			Necrotising enterocolitis, any Bell stage	objective	1	102	RR 1.33 (0.31, 5.66)	very low
32	Abiramalatha, T; Thanigainathan, S; Ramaswamy, VV; Rajaiah, B; Ramakrishnan, S	Routine monitoring of gastric residual for prevention of necrotising enterocolitis in preterm infants	Cochrane Database of Systematic Reviews	2023	10.1002/14651858.CD012937.pub3	preterm	preterm infants	other	routine monitoring	no routine monitoring of gastric residual	Risk of necrotising enterocolitis stage ≥ 2	objective	4	334	RR 1.08 (0.46 to 2.57)	moderate
						preterm		other			Time to establish full enteral feeds (days)	subjective	4	334	MD 3.14 higher (1.93 higher to 4.36 higher)	moderate
						preterm		other			Time to regain birth weight (days)	subjective	1	80	MD 1.7 higher (0.01 higher to 3.39 higher)	low
						preterm		other			Number of infants with feed interruption episodes (lasting ≥ 12 hours)	subjective	3	191	RR 2.21 (1.53 to 3.20)	low
						preterm		other			Number of total parenteral nutrition days	subjective	4	334	MD 2.57 higher (1.2 higher to 3.95 higher)	moderate
						preterm		other			Risk of invasive infection	objective	4	334	RR 1.50 (1.02 to 2.19)	moderate
						preterm		other			All‐cause mortality before hospital discharge	objective	3	273	RR 2.14 (0.77 to 5.97)	low
						preterm	feed interruption while monitoring gastric residual	other	quality + volume of gastric residual	quality of gastric residual alone	Risk of necrotising enterocolitis stage ≥ 2	objective	1	87	RR 5.35 (0.26 to 108.27)	low
						preterm		other			Time to establish full enteral feeds (days)	subjective	1	87	MD 0.1 lower (0.91 lower to 0.71 higher)	low
						preterm		other			Time to regain birth weight (days)	subjective	1	87	MD 1 higher (0.37 lower to 2.37 higher)	low
						preterm		other			Number of infants with feed interruption episodes (lasting ≥ 12 hours)	subjective	1	87	RR 3.21 (0.13 to 76.67)	very low
						preterm		other			Number of total parenteral nutrition days	subjective	1	87	MD 0.8 higher (0.78 lower to 2.38 higher)	low
						preterm		other			Risk of invasive Infection	objective	1	87	RR 5.35 (0.26 to 108.27)	low
						preterm		other			All‐cause mortality before hospital discharge	objective	1	87	RR 3.21 (0.13 to 76.67)	low
33	Kuti, BP; Ogunlesi, TA; Oduwole, O; Oringanje, CCMO; Udoh, EE; Bello, S; Horn, D; Meremikwu, MM	Hand hygiene for the prevention of infections in neonates	Cochrane Database of Systematic Reviews	2023	10.1002/14651858.CD013326.pub4	both	Neonates and caregivers	other	2% CHG	Alcohol hand sanitiser (61% alcohol and emollients)	Incidence of bacteriologically confirmed infections (types of infection as specified by authors) within the first 28 days of life	objective	1	2932	RR 0.79 (0.66 to 0.93) NNTB = 385	moderate
						both	Neonates and caregivers	other	Alcohol‐based handrub	Usual care	Incidence of suspected infections (author‐defined) within the first 28 days of life	subjective	1	103	RR 0.98 (0.69 to 1.39)	very low
						both		other			All‐cause mortality within the first seven days of life (early neonatal death)	objective	1	103	RR 0.29 (0.01 to 7.00)	very low
						both		other			All‐cause mortality from the 8th to 28th day of life (late neonatal death)	objective	1	103	RR 0.29 (0.01 to 7.00)	very low
						both	Neonates and caregivers	other	4% chlorhexidine + hand hygiene promotion	Usual care	Authors reported adverse outcomes (events without hospitalisation) follow‐up: mean 6 weeks	subjective	1	246	RR 0.57 (0.28 to 1.15)	very low
						both		other			Adverse events requiring hospitalisation (SAE) follow‐up: mean 6 weeks	subjective	1	246	RR 1.83 (0.75 to 4.42)	very low
34	Sharif, S; Oddie, SJ; Heath, PT; McGuire, W	Prebiotics to prevent necrotising enterocolitis in very preterm or very low birth weight infants	Cochrane Database of Systematic Reviews	2023	10.1002/14651858.CD015133.pub2	preterm	very preterm or very low birth weight infants	feeding	prebiotics (fructo‐ and galacto‐oligosaccharides, inulin, lactulose)	control	Necrotising enterocolitis (before hospital discharge)	objective	7	686	RR 0.97 (0.60 to 1.56)	low
						preterm		feeding			Mortality (all‐cause before hospital discharge)	objective	7	686	RR 0.43 (0.20 to 0.92)	low
						preterm		feeding			Late‐onset invasive infection (before hospital discharge)	objective	7	686	RR 0.79 (0.60 to 1.06)	low
						preterm		feeding			Bayley Scales of Infant Development Mental Development Index < 85 (assessed beyond infancy)	subjective	1	76	RR 0.84 (0.25 to 2.90)	very low
						preterm		feeding			Bayley Scales of Infant Development Psychomotor Development Index < 85 (assessed beyond infancy)	subjective	1	68	RR 0.24 (0.03 to 2.00)	very low
						preterm		feeding			Cerebral palsy (assessed beyond infancy)	subjective	1	76	RR 0.35 (0.01 to 8.35)	very low
36	Lingappan, K; Neveln, N; Arnold, JL; Fernandes, CJ; Pammi, M	Videolaryngoscopy versus direct laryngoscopy for tracheal intubation in neonates	Cochrane Database of Systematic Reviews	2023	10.1002/14651858.CD009975.pub4	both	neonates (0 to 28 days of age) who needed tracheal intubation	other	videolaryngoscopy	conventional direct laryngoscopy	Time required for successful intubation	subjective	5	505	MD 0.74 (95% CI ‐0.19 to 1.67)	low
						both		other			Number of intubation attempts	objective	6	659	MD ‐0.08 (95% CI ‐0.58 to 0.00)	low
						both		other			Success rate at first attempt	objective	8	759	RR 1.24 (1.13 to 1.37)	low
						both		other			Non‐airway‐related adverse effects: desaturation or bradycardia episodes, or both	objective	3	343	RR 0.94 (0.38 to 2.30)	very low
						both		other			Non‐airway‐related adverse effects: lowest saturations during intubation	objective	2	359	MD ‐0.76 (95% CI ‐5.74 to 4.23)	low
						both		other			Airway‐related adverse effects: airway trauma	subjective	5	467	RR 0.21 (0.05 to 0.79)	moderate
37	Hodgson, KA; Wilkinson, D; De Paoli, AG; Manley, BJ	Nasal high flow therapy for primary respiratory support in preterm infants	Cochrane Database of Systematic Reviews	2023	10.1002/14651858.CD006405.pub4	preterm	preterm infants requiring primary respiratory support	ventilation	nHF	CPAP	Death (before hospital discharge) or BPD (supplemental oxygen/respiratory support at 36 weeks' postmenstrual age if born <32 weeks' gestation, or 28 days if born ≥ 32 weeks' gestation) 47 per	objective	7	1830	RR 1.09 (0.74 to 1.60)	low
						preterm		ventilation			Death (before hospital discharge)	objective	9	2009	RR 0.78 (0.44 to 1.39)	low
						preterm		ventilation			BPD (supplemental oxygen/respiratory support at 36 weeks' postmenstrual age if born < 32 weeks' gestation, or 28 days if born ≥ 32 weeks' gestation)	objective	8	1917	RR 1.14 (0.74 to 1.76)	low
						preterm		ventilation			Treatment failure within 72 hours of trial entry	subjective	9	2042	RR 1.70 (1.41 to 2.06)	moderate
						preterm		ventilation			Mechanical ventilation within 72 hours of trial entry	subjective	9	2042	RR 1.04 (0.82 to 1.31)	moderate
						preterm		ventilation			Pneumothorax (during assigned treatment)	subjective	10	2094	RR 0.66 (0.40 to 1.08)	moderate
						preterm		ventilation			Nasal trauma (during assigned treatment)	subjective	7	1595	RR 0.49 (0.36 to 0.68)	moderate
						preterm	preterm infants requiring primary respiratory support	ventilation	nHF	NIPPV	Death (before hospital discharge) or BPD (supplemental oxygen/respiratory support at 36 weeks' postmenstrual age if born < 32 weeks' gestation, or 28 days if born ≥ 32 weeks' gestation)	objective	2	182	RR 0.64 (0.30 to 1.37)	very low
						preterm		ventilation			Death (before hospital discharge)	objective	3	254	RR 0.78 (0.36 to 1.69)	low
						preterm		ventilation			BPD (supplemental oxygen/respiratory support at 36 weeks' postmenstrual age if born < 32 weeks' gestation, or 28 days if born ≥ 32 weeks' gestation)	objective	3	271	RR 1.19 (0.66 to 2.12)	low
						preterm		ventilation			Treatment failure within 72 hours of trial entry	subjective	4	343	RR 1.27 (0.90 to 1.79)	moderate
						preterm		ventilation			Mechanical ventilation within 72 hours of trial entry	subjective	4	343	RR 0.91 (0.62 to 1.33)	moderate
						preterm		ventilation			Pneumothorax (during assigned treatment)	subjective	4	344	RR 0.78 (0.40 to 1.53)	moderate
						preterm		ventilation			Nasal trauma (during assigned treatment)	subjective	3	272	RR 0.21 (0.09 to 0.47)	moderate
38	Muhd Helmi, MA; Lai, NM; Van Rostenberghe, H; Ayub, I; Mading, E	Antiseptic solutions for skin preparation during central catheter insertion in neonates	Cochrane Database of Systematic Reviews	2023	10.1002/14651858.CD013841.pub2	both	neonates that require central line	other	CHG‐IPA	PI	Proven catheter‐related bloodstream infection (CRBSI) expressed by the authors of the individual trials as absolute rates assessed with: number of infants	objective	2	352	RR 1.32 (0.53 to 3.25)	low
						both		other			Central line‐associated bloodstream infection (CLABSI) expressed using absolute rates of infants	objective	1	48	RR 1.00 (0.07 to 15.08)	very low
						both		other			Chemical burns or contact dermatitis, measured using a scoring system or by clinical judgement as described by the trial author during or after the application of antiseptic solutions (dermatitis) assessed with: number of infants	subjective	2	352	RR 1.04 (0.24 to 4.48)	very low
						both		other			All‐cause mortality throughout the hospital admission of the participant (mortality) assessed with: number of infants	objective	1	304	RR 0.88 (0.46 to 1.68)	low
						both	neonates that require central line	other	CHG‐IPA	CHG‐A	Proven catheter‐related bloodstream infection (CRBSI) expressed by the authors of the individual trial as absolute rates assessed with: number of infants	objective	1	106	RR 0.80 (0.34 to 1.87)	low
						both		other			Central‐line associated bloodstream infection (CLABSI) expressed by the authors of the individual trial as absolute rates assessed with: number of infants	objective	1	106	RR 1.14 (0.34 to 3.84)	low
						both		other			Premature central line removal, defined as number of central venous catheters (CVC) removed in the trial as deemed by the author as the source of infection (premature central line removal) assessed with: number of infants	subjective	1	106	RR 0.91 (0.26 to 3.19)	moderate
						both		other			Chemical burns or contact dermatitis, measured using a scoring system or by clinical judgement as described by the trial author during or after the application of antiseptic solutions (dermatitis) assessed with: number of infants	subjective	1	106	RR 0.98 (0.47 to 2.03)	moderate
39	Kinoshita, M; Borges do Nascimento, IJ; Styrmisdóttir, L; Bruschettini, M	Systemic opioid regimens for postoperative pain in neonates	Cochrane Database of Systematic Reviews	2023	10.1002/14651858.CD015016.pub3	both	postoperative pain in neonates	medication	continuous infusion	bolus administration	Pain assessed with visual analogue scale (VAS) during the administration of selected drugs (neonates from 0 to 4 weeks) VAS scale ranges from 0 to 10 (worst)	subjective	2	133	MD 0 (0.23 lower to 0.23 higher)	very low
						both		medication			Pain assessed with COMFORT scale during the administration of selected drugs (neonates from 0 to 4 weeks) COMFORT scale ranges from 6 to 30 (worst)	subjective	2	133	MD 0.07 lower (0.89 lower to 0.75 higher)	very low
40	Persad, E; Pizarro, AB; Bruschettini, M	Non‐opioid analgesics for procedural pain in neonates	Cochrane Database of Systematic Reviews	2023	10.1002/14651858.CD015179.pub2	both	Procedural pain in neonates	medication	NMDA receptor antagonists	No treatment, placebo, oral sweet solution, or non‐pharmacological intervention	Pain score during the procedure, assessed with NIPS (scale 0 to 7, worse)	subjective	1	145	MD 0.95 lower (1.32 lower to 0.58 lower)	very low
						both	Procedural pain in neonates	medication	Ketamine	Fentanyl	Pain score assessed with PIPP‐R during the procedure (scale 0 to 21, worse)	subjective	1	124	MD 0.98 higher (0.75 higher to 1.20 higher)	very low
						both		medication			Episodes of apnea (mean rates of apnea), occurring during the procedure.	subjective	1	124	RR 0.31 (0.08 to 1.18)	very low
						both		medication			Hypotension requiring medical therapy (vasopressors or fluid boluses), occurring during the procedure	subjective	1	124	RR 5.53 (0.27 to 112.30)	very low
41	Prakash, R; De Paoli, AG; Davis, PG; Oddie, SJ; McGuire, W	Bubble devices versus other pressure sources for nasal continuous positive airway pressure in preterm infants	Cochrane Database of Systematic Reviews	2023	10.1002/14651858.CD015130	preterm	preterm infants receiving nasal CPAP	ventilation	bubble CPAP	ventilator or Infant Flow Driver CPAP	Treatment failure within 72 hours of trial entry	subjective	13	1230	RR 0.76 (0.60 to 0.95)	low
						preterm		ventilation			All‐cause mortality before hospital discharge	objective	10	1189	RR 0.93 (0.64 to 1.36)	low
						preterm		ventilation			Pneumothorax	subjective	14	1340	RR 0.73 (0.40 to 1.34)	low
						preterm		ventilation			Moderate‐severe nasal injury	subjective	8	753	RR 2.29 (1.37 to 3.82)	moderate
						preterm		ventilation			Bronchopulmonary dysplasia	objective	7	603	RR 0.76 (0.53 to 1.10)	low
42	Romantsik, O; Smit, E; Odd, DE; Bruschettini, M	Postnatal phenobarbital for the prevention of intraventricular haemorrhage in preterm infants	Cochrane Database of Systematic Reviews	2023	10.1002/14651858.CD001691.pub4	preterm	preterm infants with or at risk of IVH	medication	phenobarbital	placebo or no intervention	IVH any grade (Papile classification) during hospitalisation	objective	10	792	RR 1.00 (0.84 to 1.19)	low
						preterm		medication			Severe IVH (Papile classification) during hospitalisation	objective	10	792	RR 0.88 (0.64 to 1.21)	low
						preterm		medication			Ventricular dilation or hydrocephalus during hospitalisation	objective	4	271	RR 0.62 (0.31 to 1.26)	very low
						preterm		medication			Mild neurodevelopmental impairment at 27 months of age	subjective	1	101	RR 0.57 (0.15 to 2.17)	very low
						preterm		medication			Severe neurodevelopmental impairment at 9 to 27 months of age	subjective	2	153	RR 1.12 (0.44 to 2.82)	very low
						preterm		medication			Death before discharge	objective	9	740	RR 0.88 (0.64 to 1.21)	low
						preterm		medication			All deaths during the study	objective	10	792	RR 0.98 (0.72 to 1.33)	low
43	Onland, W; van de Loo, M; Offringa, M; van Kaam, A	Systemic corticosteroid regimens for prevention of bronchopulmonary dysplasia in preterm infants	Cochrane Database of Systematic Reviews	2023	10.1002/14651858.CD010941.pub3	preterm	preterm infants at risk for bronchopulmonary dysplasia	medication	lower cumulative dose dexamethasone regimen	higher cumulative dose dexamethasone regimen	Death or bronchopulmonary dysplasia at 36 weeks PMA	objective	7	268	RR 1.03 (0.86 to 1.24)	low
						preterm		medication			Death or cerebral palsy at 1 to 3 years	objective	4	193	RR 1.74 (0.94 to 3.24)	low
						preterm		medication			Death or abnormal neurodevelopmental outcome (various definitions) at 1 to 3 years	objective	3	100	RR 1.86 (0.98 to 3.53)	very low
						preterm	preterm infants at risk for bronchopulmonary dysplasia	medication	later initiation of dexamethasone therapy	earlier initiation of dexamethasone therapy	Death or bronchopulmonary dysplasia at 36 weeks' PMA	objective	3	391	RR 1.06 (0.87 to 1.29)	low
						preterm		medication			Death or cerebral palsy at 1 to 3 years	objective	1	86	RR 1.12 (0.68 to 1.84)	low
						preterm		medication			Death or abnormal neurodevelopmental outcome (various definitions) at 1 to 3 years	objective	2	167	RR 0.87 (0.63 to 1.21)	low
						preterm	preterm infants at risk for bronchopulmonary dysplasia	medication	pulse dexamethasone therapy	continuous dexamethasone therapy	Death or bronchopulmonary dysplasia at 36 weeks' PMA	objective	2	197	RR 1.38 (1.02 to 1.88)	low
						preterm		medication			Death or abnormal neurodevelopmental outcome (various definitions)	objective	1	76	RR 1.23 (0.79 to 1.92)	very low
						preterm	preterm infants at risk for bronchopulmonary dysplasia	medication	individual tailored dexamethasone regimen	continuous tapered dexamethasone regimen	Death or bronchopulmonary dysplasia at 36 weeks PMA	objective	3	168	RR 1.06 (0.88 to 1.29)	low
						preterm		medication			Death or cerebral palsy at 1 to 3 years	objective	1	59	RR 7.24 (0.95 to 55.26)	moderate
						preterm		medication			Death or abnormal neurodevelopmental outcome (various definitions)	objective	3	168	RR 1.44 (0.99 to 2.07)	low
44	Kinoshita, M; Stempel, KS; Borges do Nascimento, IJ; Bruschettini, M	Systemic opioids versus other analgesics and sedatives for postoperative pain in neonates	Cochrane Database of Systematic Reviews	2023	10.1002/14651858.CD014876.pub2	both	postoperative pain in preterm and term infants	medication	tramadol	no treatment or placebo	All‐cause mortality during initial hospitalization	objective	1	71	RR 0.32 (0.01 to 7.70)	very low
						both	postoperative pain in preterm and term infants	medication	fentanyl	tramadol	All‐cause mortality during initial hospitalization	objective	1	171	RR 0.99 (0.59 to 1.64)	very low
						both	postoperative pain in preterm and term infants	medication	morphine	paracetamol	Pain assessed with COMFORT scale	subjective	1	71	MD 0.10 higher (0.85 lower to 1.05 higher)	very low
46	Onland, W; Offringa, M; van Kaam, A	Late (≥ 7 days) inhaled corticosteroids to reduce bronchopulmonary dysplasia in preterm infants	Cochrane Database of Systematic Reviews	2022	10.1002/14651858.CD002311.pub5	preterm	preterm infants	medication	inhaled corticosteroids	placebo	Combined outcome of mortality or BPD at 36 weeks' PMA	objective	1	30	RR 1.10 (0.74 to 1.63)	very low
						preterm		medication			Mortality at 36 weeks' PMA	objective	3	61	RR 3.00 (0.35 to 25.78)	very low
						preterm		medication			BPD at 36 weeks' PMA	objective	1	30	RR 1.00 (0.59 to 1.70)	very low
						preterm		medication			Open‐label use of systemic corticosteroids	subjective	4	74	RR 0.51 (0.26 to 1.00)	very low
47	Jasani, B; Mitra, S; Shah, PS	Paracetamol (acetaminophen) for patent ductus arteriosus in preterm or low birth weight infants	Cochrane Database of Systematic Reviews	2022	10.1002/14651858.CD010061.pub5	preterm	preterm or low birth weight infants with PDA	medication	paracetamol	ibuprofen	Failure of PDA closure after first course of treatment (assessed by post‐treatment ECHO)	subjective	18	1535	RR 1.02 (0.88 to 1.18)	moderate
						preterm		medication			All‐cause mortality during initial hospital stay (by clinical assessment)	objective	8	734	RR 1.09 (0.80 to 1.48)	moderate
						preterm		medication			Necrotizing enterocolitisduring initial hospital stay (by radiological diagnosis)	objective	10	1015	RR 1.30 (0.87 to 1.94)	moderate
						preterm	preterm infants with PDA	medication	paracetamol	indomethacin	Failure of PDA closure after first course of treatment (assessed by post‐treatment ECHO)	subjective	4	380	RR 1.02 (0.78 to 1.33)	low
						preterm		medication			All‐cause mortality during initial hospital stay (by clinical assessment)	objective	2	114	RR 0.86 (0.39 to 1.92)	low
						preterm		medication			Necrotizing enterocolitis during initial hospital stay (by radiological diagnosis)	objective	4	384	RR 0.42 (0.19 to 0.96)	low
						preterm	preterm infants with PDA	medication	paracetamol	placebo or no intervention	Failure of PDA closure after first course (assessed by post‐treatment ECHO)	subjective	3	240	RR 0.27 (0.18 to 0.42)	low
						preterm		medication			All‐cause mortality during initial hospital stay (by clinical assessment)	objective	3	240	RR 0.59 (0.24 to 1.44)	low
						preterm	preterm or low birth weight infants with PDA	medication	paracetamol	placebo/no intervention	Failure of PDA closure after first course of treatment (by post‐treatment ECHO)	objective	2	127	RR 0.35 (0.23 TO 0.53)	low
						preterm	preterm or low birth weight infants with PDA	medication	paracetamol	placebo/no intervention	Failure of PDA closure after first course of treatment (assessed by post‐treatment ECHO)	subjective	1	55	RR 0.85 (0.72 to 1.01)	low
						preterm		medication			Necrotizing enterocolitis during initial hospital stay (by radiological diagnosis)	objective	1	55	RR 1.04 (0.07 to 15.76)	low
						preterm	preterm or low birth weight infants with PDA	medication	paracetamol plus ibuprofen	ibuprofen plus placebo or no intervention	Failure of PDA closure after first course of treatment (assessed by post‐treatment ECHO)	subjective	2	111	RR 0.77 (0.43 to 1.36)	low
						preterm		medication			Necrotizing enterocolitis during initial hospital stay (radiological diagnosis)	objective	1	24	RR 0.33 (0.01 to 7.45)	low
48	Prakash, R; De Paoli, AG; Oddie, SJ; Davis, PG; McGuire, W	Masks versus prongs as interfaces for nasal continuous positive airway pressure in preterm infants	Cochrane Database of Systematic Reviews	2022	10.1002/14651858.CD015129	preterm	preterm infants receiving nasal CPAP	ventilation	nasal mask CPAP	nasal prongs CPAP	Treatment failure	subjective	8	919	RR 0.72 (0.58 to 0.90)	low
						preterm		ventilation			All‐cause mortality during initial hospital stay (by clinical assessment)	objective	7	814	RR 0.83 (0.56 to 1.22)	low
						preterm		ventilation			Pneumothorax	subjective	5	625	RR 0.93 (0.45 to 1.93)	low
						preterm		ventilation			Moderate–severe nasal injury	subjective	10	1058	RR 0.55 (0.44 to 0.71)	low
						preterm		ventilation			Bronchopulmonary dysplasia	objective	7	843	RR 0.69 (0.46 to 1.03)	very low
50 outo taulukko pitää tarkistaa olenko tulkinnut oikein	Mitra, S; Gardner, CE; MacLellan, A; Disher, T; Styranko, DM; Campbell-Yeo, M; Kuhle, S; Johnston, BC; Dorling, J	Prophylactic cyclo‐oxygenase inhibitor drugs for the prevention of morbidity and mortality in preterm infants: a network meta‐analysis	Cochrane Database of Systematic Reviews	2022	10.1002/14651858.CD013846.pub2	preterm	preterm or low birth weight infants without a prior clinical or echocardiographic diagnosis of PDA	medication	Indomethacin	Placebo	Severe Intraventricular Haemorrhage	objective	16	2629	RR 0.66 (0.49, 0.87)	moderate
						preterm		medication			Mortality	objective	19	2877	RR 0.85 (0.64 to 1.1)	moderate
						preterm		medication			Surgical PDA closure	objective	11	1800	RR 0.40 (0.14 to 0.66)	moderate
						preterm		medication			Necrotizing Enterocolitis	objective	14	2543	RR 0.76 (0.35 to 1.2)	high
						preterm		medication			Gastrointestinal perforation	objective	2	1221	RR 0.92 (0.11 to 3.9)	moderate
						preterm		medication			Chronic Lung Disease	objective	10	2106	RR 1.10 (0.93 to 1.3)	low
						preterm		medication			Cerebral Palsy	subjective	4	1367	RR 0.97 (0.44 to 2.1)	low
						preterm	preterm or low birth weight infants without a prior clinical or echocardiographic diagnosis of PDA	medication	Ibuprofen	Placebo	Severe Intraventricular Haemorrhage	objective	6	863	RR 0.69 (0.41, 1.14)	moderate
						preterm		medication			Mortality	objective	7	914	RR 0.83 (0.57 to 1.2)	low
						preterm		medication			Surgical PDA closure	objective	6	873	RR 0.24 (0.06 to 0.64)	moderate
						preterm		medication			Necrotizing Enterocolitis	objective	7	905	RR 0.73 (0.31 to 1.4)	high
						preterm		medication			Gastrointestinal perforation	objective	2	177	RR 2.6 (0.42 to 20.0)	very low
						preterm		medication			Chronic Lung Disease	objective	7	904	RR 1.00 (0.83 to 1.3)	low
						preterm	preterm or low birth weight infants without a prior clinical or echocardiographic diagnosis of PDA	medication	Acetaminophen	Placebo	Severe Intraventricular Haemorrhage	objective	1	48	RR 1.17 (0.04, 55.2)	very low
						preterm		medication			Mortality	objective	2	208	RR 0.49 (0.16 to 1.4)	very low
						preterm		medication			Cerebral Palsy	subjective	1	35	RR 0.36 (0.01 to 6.3)	very low
51	Edwards, T; Liu, G; Battin, M; Harris, DL; Hegarty, JE; Weston, PJ; Harding, JE	Oral dextrose gel for the treatment of hypoglycaemia in newborn infants	Cochrane Database of Systematic Reviews	2022	10.1002/14651858.CD011027.pub3	both	newborn infants with hypoglycaemia	feeding	oral dextrose gel	placebo gel or no gel	Correction of hypoglycaemia for each hypoglycaemic event before discharge home (investigator defined)	subjective	1	237	Rate ratio 1.08 (0.98 to 1.20)	moderate
						both		feeding			Major neurological disability at age 2 years or olderb Defined as any of the following: legal blindness, sensorineural deafness requiring hearing aids, moderate or severe cerebral palsy, developmental delay/intellectual impairment (defined as developmental quotient less than 2 SD below the mean)	subjective	1	185	RR 0.46 (0.09 to 2.47)	low
						both		feeding			Receipt of intravenous treatment for hypoglycaemia before discharge home (for each infant) (yes/no)	subjective	2	312	RR 0.78 (0.46 to 1.32)	very low
						both		feeding			Separation from mother for treatment of hypoglycaemia before discharge home (infant nursed in an environment that is not in the same room as the mother, e.g. for NICU admission or the like)	subjective	1	237	RR 0.54 (0.31 to 0.93)	moderate
						both		feeding			Exclusive breastfeeding after discharge (WHO 2008 definition (yes/no))	subjective	1	237	RR 1.10 (1.01 to 1.18)	moderate
52	Thukral, A; Deorari, A; Chawla, D	Periodic change of body position under phototherapy in term and preterm neonates with hyperbilirubinaemia	Cochrane Database of Systematic Reviews	2022	10.1002/14651858.CD011997.pub2	both	term and preterm neonates with hyperbilirubinaemia	other	turning position under phototherapy	supine position under phototherapy	Duration of phototherapy (hours)	subjective	4	231	MD 1.71 higher (−3.17 to 6.59)	low
						both		other			Rate of fall of serum total bilirubin at 24 hours of starting phototherapy (mg/dL/h)b	objective	1	100	MD 0.02 higher ( −0.02 to 0.06)	low
53	Sharif, S; Heath, PT; Oddie, SJ; McGuire, W	Synbiotics to prevent necrotising enterocolitis in very preterm or very low birth weight infants	Cochrane Database of Systematic Reviews	2022	10.1002/14651858.CD014067.pub2	preterm	very preterm or very low birth weight infants	feeding	synbiotics (typically Bifidobacterium spp., Lactobacillus spp., plus fructo‐ or galacto‐oligosaccharides (or both)	control	Necrotising enterocolitis (before hospital discharge)	objective	6	907	RR 0.18 (0.09 to 0.40)	low
						preterm		feeding			Mortality (all‐cause before hospital discharge)	objective	6	925	RR 0.53 (0.33 to 0.85)	low
						preterm		feeding			Late‐onset Invasive infection (before hospital discharge)	objective	5	707	RR 0.84 (0.58 to 1.21)	very low
54	Dariya, V; Moresco, L; Bruschettini, M; Brion, LP	Cuffed versus uncuffed endotracheal tubes for neonates	Cochrane Database of Systematic Reviews	2022	10.1002/14651858.CD013736.pub2	both	neonates	other	cuffed (inflated or not) ETT	uncuffed ETT	Postextubation stridor Time of measurement: during initial hospitalization	subjective	1	69	RR 1.36 (0.35 to 5.25)	very low
						both		other			Reintubation for stridor or subglottic stenosis Time of measurement: during initial hospitalization	subjective	1	69	RR 0.27 (0.01 to 6.49)	very low
						both		other			Reintubation for any reason	subjective	1	69	RR 0.06 (0.01 to 0.45)	very low
						both		other			Accidental extubation Time of measurement: during initial hospitalization	subjective	1	69	RR 0.82 (0.12 to 5.46)	very low
						both		other			All‐cause mortality during initial hospitalization	objective	1	69	RR 2.46 (0.10 to 58.39)	very low
55	Young, L; Oddie, SJ; McGuire, W	Delayed introduction of progressive enteral feeds to prevent necrotising enterocolitis in very low birth weight infants	Cochrane Database of Systematic Reviews	2022	10.1002/14651858.CD001970.pub6	preterm	very preterm (< 32 weeks' gestation) or very low birth weight (< 1500 g) infants	feeding	delayed (≥ 4 days after birth) introduction of progressive enteral feeds	early (< 4 days after birth) introduction of progressive enteral feeds	Necrotising enterocolitis prior to hospital discharge	objective	13	1507	RR 0.81 (95% CI 0.58 to 1.14]	low
						preterm		feeding			Mortality prior to hospital discharge	objective	12	1399	RR 0.97 (95% CI 0.70 to 1.36)	low
						preterm		feeding			Feed intolerance prior to hospital discharge	subjective	6	581	RR 0.81 (95% CI 0.68 to 0.97)	low
						preterm		feeding			Invasive infection prior to hospital discharge	subjective	7	872	RR 1.44 (95% CI 1.15 to 1.80)	moderate
